# Supplementary material for: The prevalence of risky sexual behaviors among youth center reproductive health clinics users and non-users in Addis Ababa, Ethiopia: A comparative cross-sectional study
Source: PLoS One. 2018 Jun 7;13(6):e0198657. doi: 10.1371/journal.pone.0198657 (PMC5991709; doi:10.1371/journal.pone.0198657)
Supplement: S1 Dataset — *Age, income, age at the time of first sexual intercourse, number of sexual partners in the past 12 months, age at the time of first pregnancy. (XLSX) [file pone.0198657.s001.xlsx]

## Sheet: 4311c16683134175b8837ce55c128c0
"S1 dataset". Raw data of some numerical variables in the study*. *Age, income, age at the time of first sexual intercourse, number of sexual partners in the past 12 months, age at the time of first pregnancy
UniqueKey	RH clinic utilization status	Age of the respondent	Family average monthly income	Age at the time of first sexual intercourse	Number of sexual partners in the past 12 months	Age at the time of first pregnancy
1	User	23	400	20	1
2	Non	27	500	24	1	26
3	User	23	800	14	1
4	Non	22	500	20	1
5	User	24	500	22	1
6	Non	22	800
7	User	24	1500	22	1
8	Non	27	3000	24	1
9	User	17	1000	16	1
10	Non	24	1200
11	User	22	2000	20	2
12	Non	16	2800	15	1
13	User	18	500	16	1
14	Non	28	500	22	2
15	User	25	800	20	0	20
16	Non	27	1000	24	2
17	User	19	1000	17	0	17
18	Non	25	1000	23	2
19	User	21	1500	20	1
20	Non	20	2000	20	1	20
21	User	20	500
22	Non	25	2000	19	2
23	User	25	500	20	1
24	Non	17	4000
25	User	24	1500	20	1
26	Non	24	2000	19	1
27	User	24	2800
28	Non	22	2000
29	User	18	2000	16	1
30	Non	23	2000	20	1
31	User	19	2500	18	1
32	Non	28	1000	22	1	26
33	User	23	1500	22	1
34	Non	24	3000	23	1	23
35	User	20	1200
36	Non	20	1300	18	1	18
37	User	25	1300
38	Non	25	1000	23	2
39	User	29	2008	21	1
40	Non	21	2000	19	1
41	User	23	1500
42	Non	27	2000	20	2
43	User	28	3000
44	Non	20	2008	18	3
45	User	22	500	18	1
46	Non	17	1000
47	User	22	1200	20	2
48	Non	20	500	19	1	20
49	User	17	4000
50	Non	16	300	14	0
51	User	25	6000
52	Non	19	400
53	User	22	5000	17	1
54	Non	24	5000	19	2
55	User	28	1600	23	2
56	Non	24	2000	20	1
57	User	17	5000
58	Non	16	6000
59	User	15	1000
60	Non	22	2000	17	3
61	User	17	7000
62	Non	18	5500	15	2
63	User	20	3000	18	1
64	Non	25	8000	20	2
65	User	16	3000	15	1
66	Non	17	3500	14	1
67	User	19	5000
68	Non	16	1500
69	User	16	4500
70	Non	20	2500	16	2
71	User	15	9000
72	Non	23	1700	21	3
73	User	16	2000	10	1
74	Non	19	2000	17	1
75	User	24	1000	18	1
76	Non	15	12000
77	User	26	950	20	1
78	Non	16	500	12	4
79	User	15	2500
80	Non	18	1500
81	User	17	2500	10	1
82	Non	17	2400
83	User	23	2450	20	1
84	Non	23	3450
85	User	19	6000	16	1
86	Non	19	4000
87	User	17	2000
88	Non	21	1000	17	1
89	User	19	4000
90	Non	22	1450	16	0
91	User	15	330
92	Non	17	3000	15	1
93	User	23	6000	15	2
94	Non	20	15000	16	2
95	User	15	2000
96	Non	16	3300
97	User	28	3570	25	1
98	Non	17	2500
99	User	17	40000	15	3	15
100	Non	25	2000
101	User	24	4500	20	1
102	Non	21	3000	18	1
103	User	29	2000	20	0
104	Non	29	3000	20	5
105	User	23	3000	18	1
106	Non	19	2000	16	2
107	User	20	2300	18	1
108	Non	20	2000	16	1
109	User	22	3000
110	Non	22	2293	22	1
111	User	26	3500
112	Non	24	1000	22	1
113	User	20	900
114	Non	23	2000	20	1
115	User	18	7000
116	Non	25	400	19	0
117	User	23	2500	19	0
118	Non	25	5000	20	2	24
119	User	25	2000	22	2
120	Non	20	6000	18	0
121	User	24	3500	20	0
122	Non	16	6000
123	User	23	2400
124	Non	16	5000
125	User	20	4000
126	Non	18	4000
127	User	28	6000	22	2
128	Non	19	2000
129	User	19	3500
130	Non	28	2000
131	User	25	7000
132	Non	20	3500
133	User	20	5000
134	Non	20	4500	17	1
135	User	21	2000
136	Non	19	2000
137	User	19	4300
138	Non	17	7000
139	User	24	4000	22	1
140	Non	18	3500
141	User	16	2500
142	Non	20	4000
143	User	20	2000
144	Non	21	2000
145	User	22	4000
146	Non	19	2000
147	User	23	500
148	Non	20	7000
149	User	26	2300	19	1
150	Non	20	5000
151	User	25	2300
152	Non	19	2000
153	User	17	5000
154	Non	22	2500	16	2	16
155	User	22	3500
156	Non	19	4500
157	User	19	2000
158	Non	17	2000
159	User	25	2000
160	Non	18	5000
161	User	19	5000
162	Non	23	5000	17	2
163	User	26	3400	20	5
164	Non	28	3000	15	1	17
165	User	22	4000
166	Non	22	2000	15	3
167	User	29	2800	27	1
168	Non	23	2500	14	2
169	User	20	3000
170	Non	29	2000	14	3	15
171	User	21	3000	19	4
172	Non	18	700	16	3
173	User	20	500	18	1
174	Non	29	3000	25	3	25
175	User	24	5000
176	Non	29	6000	28	3
177	User	28	3500	21	5
178	Non	21	7000	17	1
179	User	25	1000
180	Non	23	2300	16	4	18
181	User	19	5000
182	Non	16	4000
183	User	25	2500	20	2
184	Non	19	1800	17	2
185	User	23	5000	18	3
186	Non	27	3000	24	2
187	User	20	2700
188	Non	19	4500
189	User	23	8000	17	2
190	Non	24	3000
191	User	20	3000
192	Non	22	5000	19	2
193	User	25	4000	20	1	22
194	Non	20	7000	16	3
195	User	22	3000	19	1
196	Non	23	3000	20	2
197	User	26	1300
198	Non	18	4000	15	1
199	User	19	2500
200	Non	15	2400
201	User	28	3000	17	1
202	Non	20	5000
203	User	16	1000
204	Non	26	1000	24	3
205	User	20	700
206	Non	24	2500	18	0
207	User	19	2000
208	Non	20	2000	18	1
209	User	19	1500	16	3	18
210	Non	19	2000	15	4
211	User	25	3000
212	Non	25	1500	24	1
213	User	18	3000
214	Non	27	2500	14	2
215	User	24	5000	20	1
216	Non	25	2500	20	1
217	User	19	6000
218	Non	18	2500
219	User	28	2800	26	2
220	Non	24	5000	17	2
221	User	17	3700
222	Non	17	2000
223	User	19	5000
224	Non	18	6000
225	User	20	5500
226	Non	20	7500
227	User	25	2300	20	2
228	Non	18	6000
229	User	18	3000
230	Non	21	3000	16	1
231	User	20	9000
232	Non	26	7000	23	1
233	User	18	1500	18	1
234	Non	19	2000
235	User	19	2000	17	1
236	Non	20	1700
237	User	17	2000
238	Non	24	2200
239	User	20	3500
240	Non	20	7000	19	1
241	User	18	2000
242	Non	16	8000
243	User	18	1500	18	1
244	Non	28	5000	25	1
245	User	18	2000	18	5	18
246	Non	19	3000
247	User	17	5500	15	2
248	Non	21	5000	19	1
249	User	17	3000
250	Non	23	4000	20	2
251	User	18	4200
252	Non	19	4000	16	1
253	User	21	5000
254	Non	28	1500	22	0
255	User	18	5000
256	Non	23	3500	21	2
257	User	18	4000	17	1
258	Non	23	3500	21	1
259	User	18	1500	14	9
260	Non	21	4000	17	1
261	User	18	2500
262	Non	20	4000
263	User	18	3000
264	Non	25	6500	20	2
265	User	20	2000	14	2	17
266	Non	22	2000	15	2
267	User	17	7300
268	Non	18	4000
269	User	24	6300	21	2
270	Non	17	2000
271	User	25	1000
272	Non	25	2700	20	1
273	User	18	3500
274	Non	18	3000
275	User	16	3000
276	Non	22	2000	20	1
277	User	20	2500
278	Non	17	7000
279	User	26	5000	23	1
280	Non	27	8000	22	2
281	User	20	9000
282	Non	28	7000	22	1
283	User	23	1000	17	1
284	Non	16	2000
285	User	18	3000
286	Non	18	4000
287	User	21	7000	19	15
288	Non	18	4500
289	User	18	2500
290	Non	18	3000	16	4
291	User	22	2000	17	4
292	Non	21	2500
293	User	18	5000	18	1
294	Non	22	1000	16	14
295	User	20	2000
296	Non	21	3000
297	User	21	3500	17	2
298	Non	18	2500
299	User	19	4500	18	1
300	Non	20	2000	18	2
301	User	20	1500
302	Non	18	1500
303	User	22	2000
304	Non	19	3000	17	1
305	User	25	2500	16	20
306	Non	20	1500
307	User	22	4500
308	Non	18	4000
309	User	23	900	14	17
310	Non	19	2500	19	1
311	User	18	5000
312	Non	20	6500
313	User	18	3000
314	Non	21	3500
315	User	19	2000	19	1
316	Non	18	4500
317	User	19	2500
318	Non	24	6000	17	16
319	User	22	1800	20	4
320	Non	18	4000
321	User	22	2500
322	Non	20	1500	19	3
323	User	18	4000
324	Non	18	3500	17	1	17
325	User	24	1000	23	1
326	Non	22	3000	20	1
327	User	17	1500	17	1
328	Non	18	2500
329	User	18	3500
330	Non	22	2000	20	2
331	User	22	2000	18	6
332	Non	20	6000
333	User	21	4000	19	2
334	Non	19	1000
335	User	17	1500
336	Non	19	2000	15	1
337	User	19	4000
338	Non	20	3000
339	User	26	4000	20	0
340	Non	24	7000	20	0
341	User	22	4000
342	Non	19	2000
343	User	25	3000	15	3
344	Non	22	5000
345	User	27	1500	20	1
346	Non	21	5000
347	User	21	8000
348	Non	22	2000
349	User	18	5000
350	Non	22	3500	20	0
351	Non	19	22000	16	1
352	Non	15	2000
353	User	18	2500
354	User	19	10000
355	User	21	1250
356	Non	16	6000
357	User	21	2500	18	0
358	Non	23	1000
359	User	19	2000
360	Non	23	2050	13	0
361	User	15	1200
362	Non	22	7500
363	User	17	5500
364	Non	19	4500
365	User	26	3400
366	Non	23	2000	20	2
367	User	19	7000
368	Non	18	3000
369	User	17	5000
370	Non	16	4300
371	User	18	3500
372	Non	23	3000	21	1
373	User	28	6000	22	1	22
374	Non	19	2000
375	User	17	3000
376	Non	17	3500
377	User	19	2500
378	Non	17	7000
379	User	19	3500
380	Non	18	5000
381	User	28	2500	18	2
382	Non	18	2500
383	User	17	5000
384	Non	23	2500	17	1
385	User	24	2500	21	1
386	Non	23	7000	13	1
387	User	24	2000	18	1
388	Non	26	3000	18	4
389	User	22	1500
390	Non	23	2500	19	1
391	User	27	1500	16	3
392	Non	26	2000	14	0	16
393	User	20	3000
394	Non	23	3500	15	1
395	User	25	4000	15	6
396	Non	16	1000	15	3
397	User	18	2000
398	Non	20	4000	17	7
399	User	26	4000	13	20
400	Non	28	5000	21	1
401	User	18	5000
402	Non	24	8000	20	1
403	User	27	5000	12	40	12
404	Non	19	1200	17	2
405	User	24	1000	18	10
406	Non	27	10000	13	4
407	User	29	1000	19	2
408	Non	24	4000	20	1
409	User	29	1500	18	1
410	Non	26	4500	16	1
411	User	20	3000
412	Non	24	6000	14	0
413	User	28	4563	25	1
414	Non	27	2000	12	20
415	User	18	5000	16	1
416	Non	21	2000
417	User	20	3000
418	Non	19	2000	16	1
419	User	18	5500
420	Non	16	2000
421	User	19	5000
422	Non	20	4000
423	User	26	5000	22	2
424	Non	20	4000
425	User	19	2000
426	Non	16	2000
427	User	20	3000
428	Non	17	3500
429	User	18	4000
430	Non	24	2000	20	3
431	User	18	5000
432	Non	18	2500
433	User	25	4000	20	2
434	Non	18	2500
435	User	23	2500	20	1
436	Non	25	6000	22	1
437	User	28	7000	20	1
438	Non	18	4000
439	User	16	3000
440	Non	21	5000
441	User	15	1000
442	Non	21	3500	17	1
443	User	22	2000
444	Non	18	2300	17	1
445	User	20	2000	18	1
446	Non	25	4000	23	1
447	User	19	2500
448	Non	18	5000
449	User	20	3000
450	Non	20	4000
451	User	19	6000
452	Non	22	4000
453	User	26	4500	22	1
454	Non	15	6000
455	User	19	5000
456	Non	17	2050
457	User	18	4000
458	Non	18	5000	14	2
459	User	24	3000
460	Non	23	3000	20	2
461	User	18	4500
462	Non	22	3000
463	User	22	3000
464	Non	29	2800	20	2
465	User	24	2000	20	1
466	Non	24	2000	21	1
467	User	17	4000
468	Non	18	5000
469	User	22	5000	20	1
470	Non	28	1000	23	3
471	User	18	3000
472	Non	23	5000	16	3
473	User	18	6000
474	Non	21	5000	15	3
475	User	20	3500
476	Non	18	2500
477	User	18	5000	15	2
478	Non	25	2500	17	2	18
479	User	26	3000	22	1
480	Non	20	4000
481	User	18	4000	18	1
482	Non	18	2000
483	User	29	4000	22	3	25
484	Non	21	2500
485	User	15	1000
486	Non	16	5000
487	User	25	5000	20	2
488	Non	20	2500	19	0
489	User	16	5000
490	Non	20	2000
491	User	18	900
492	Non	19	5000
493	User	19	1500	15	1
494	Non	24	6000
495	User	23	3000	22	1
496	Non	23	4000	20	1
497	User	20	4000
498	Non	24	750
499	User	26	3000	22	2
500	Non	16	2000
501	User	15	4000
502	Non	20	3000
503	User	24	3000
504	Non	19	4000
505	User	20	2500
506	Non	21	3800
507	User	17	3000
508	Non	23	4000
509	User	17	2000
510	Non	24	1500
511	User	19	5000
512	Non	26	3500	20	1
513	User	20	5000
514	Non	21	7000
515	User	25	6000
516	Non	20	1500
517	User	21	5000
518	Non	17	3000
519	User	23	2500
520	Non	22	7000	20	1
521	User	21	3000	19	1
522	Non	24	7000	19	2
523	User	20	3000
524	Non	20	2500
